# Supplementary material for: Genomic Characterization of Aeromonas veronii Provides Insights into Taxonomic Assignment and Reveals Widespread Virulence and Resistance Genes throughout the World
Source: Antibiotics (Basel). 2023 Jun 11;12(6):1039. doi: 10.3390/antibiotics12061039 (PMC10295418; doi:10.3390/antibiotics12061039)
Supplement: Supplementary file 1 [file antibiotics-12-01039-s001.zip]

Archive with 1 entries (1 files):
- antibiotics-2349969-supplementary.pdf
